# Supplementary material for: Integration of Er3+ Emitters in Silicon-on-Insulator Nanodisk Metasurface
Source: Nanomaterials (Basel). 2025 Oct 1;15(19):1499. doi: 10.3390/nano15191499 (PMC12525693; doi:10.3390/nano15191499)
Supplement: Supplementary file 1 [file nanomaterials-15-01499-s001.zip]

Archive with 1 entries (1 files):
- nanomaterials-3900232-supplementary.pdf
